# Supplementary material for: Impact of the COVID-19 Pandemic on Utilization of Inpatient Mental Health Services in Shanghai, China
Source: Healthcare (Basel). 2022 Jul 27;10(8):1402. doi: 10.3390/healthcare10081402 (PMC9407850; doi:10.3390/healthcare10081402)
Supplement: Supplementary file 1 [file healthcare-10-01402-s001.zip]

Archive with 1 entries (1 files):
- healthcare-1816075-supplementary.xlsx
