# Supplementary material for: Impact of the COVID-19 Pandemic on Utilization of Inpatient Mental Health Services in Shanghai, China
Source: Healthcare (Basel). 2022 Jul 27;10(8):1402. doi: 10.3390/healthcare10081402 (PMC9407850; doi:10.3390/healthcare10081402)
Supplement: Supplementary file 1 [file healthcare-10-01402-s001.zip › healthcare-1816075-supplementary.xlsx]

## Sheet: data1
month	year	cases	male	female	<44years	45years	64years	74years
1	2016	1222	606	616	219	386	297	320
2	2016	1124	576	548	203	337	254	330
3	2016	1118	552	566	175	323	284	336
4	2016	1102	514	588	208	347	260	287
5	2016	1162	551	611	222	363	286	291
6	2016	1228	615	613	234	414	293	287
7	2016	1087	520	567	244	345	238	260
8	2016	1059	499	560	235	311	243	270
9	2016	1253	597	656	281	370	316	286
10	2016	1142	574	568	204	366	284	288
11	2016	1132	554	578	210	360	276	286
12	2016	1297	646	651	231	431	319	316
1	2017	1285	650	635	275	425	290	295
2	2017	998	470	528	167	285	231	315
3	2017	1220	616	604	222	345	317	336
4	2017	1118	562	556	214	377	261	266
5	2017	1183	579	604	236	363	275	309
6	2017	1281	623	658	224	405	338	314
7	2017	1243	613	630	240	353	319	331
8	2017	1207	588	619	237	373	301	296
9	2017	1360	683	677	272	400	316	372
10	2017	963	452	511	152	256	237	318
11	2017	1405	696	709	294	452	325	334
12	2017	1323	645	678	251	420	341	311
1	2018	1304	611	693	235	392	327	350
2	2018	1341	663	678	252	439	324	326
3	2018	1460	761	699	190	463	413	394
4	2018	1240	612	628	270	344	330	296
5	2018	1538	720	818	277	472	426	363
6	2018	1228	567	661	238	377	280	333
7	2018	1295	629	666	273	391	308	323
8	2018	1352	622	730	265	413	317	357
9	2018	1503	684	819	292	462	344	405
10	2018	1097	565	532	201	322	286	288
11	2018	1500	777	723	323	487	364	326
12	2018	1517	755	762	296	467	394	360
1	2019	1615	785	830	359	523	375	358
2	2019	1454	732	722	231	489	394	340
3	2019	1432	711	721	265	426	351	390
4	2019	1468	767	701	288	433	371	376
5	2019	1370	636	734	323	426	294	327
6	2019	1392	664	728	273	430	345	344
7	2019	1465	731	734	306	475	353	331
8	2019	1445	700	745	299	437	350	359
9	2019	1671	831	840	357	524	416	374
10	2019	1306	598	708	266	394	301	345
11	2019	1427	691	736	300	446	342	339
12	2019	1670	837	833	334	524	421	391
1	2020	1776	900	876	389	594	453	340
2	2020	495	222	273	97	117	119	162
3	2020	868	429	439	143	242	222	261
4	2020	978	457	521	165	297	237	279
5	2020	981	471	510	193	260	247	281
6	2020	1197	545	652	235	372	275	315
7	2020	871	407	464	184	248	206	233

## Sheet: data2
日期	F0	F1	F2	F3	F4	F5	F7	F20	F01	F03	F45	F07	F06	F31	F41	F32	F33
201901	479	27	731	161	174	13	14	688	115	143	99	95	80	79	59	62	14
201902	375	30	789	102	118	7	23	754	102	119	63	56	62	51	37	31	15
201903	478	22	580	121	198	12	11	540	107	142	105	109	72	48	62	53	16
201904	424	28	644	139	199	14	9	585	115	136	117	74	59	61	63	48	22
201905	443	18	572	130	166	19	14	525	122	115	87	99	71	63	64	40	16
201906	443	25	593	157	135	12	15	555	117	113	74	83	77	68	48	57	22
201907	507	16	544	155	197	26	13	511	144	134	121	99	82	67	57	57	19
201908	500	29	511	156	187	40	12	485	181	122	130	95	69	65	43	60	24
201909	517	26	704	190	177	24	20	651	181	145	75	81	75	76	68	69	37
201910	465	18	471	124	181	26	10	438	158	142	107	87	47	50	60	53	13
201911	489	15	575	130	167	31	14	549	160	133	101	78	67	60	57	42	23
201912	541	24	725	155	179	14	18	687	174	152	98	91	89	67	56	54	26
202001	441	37	895	200	146	14	35	844	153	110	62	66	77	86	63	59	48
202002	216	7	166	48	45	4	6	149	86	70	23	25	20	21	16	17	6
202003	335	20	313	65	121	4	7	299	134	115	63	49	27	28	42	23	7
202004	370	8	317	85	170	11	13	301	141	108	96	64	39	34	57	29	14
202005	432	21	291	94	116	11	10	263	169	128	64	60	56	37	35	42	11
202006	420	18	479	126	125	10	10	458	150	150	73	58	50	54	37	44	21
202007	349	23	268	110	102	7	11	247	135	105	69	50	45	46	23	44	15
